# Supplementary material for: Analysis of Circulating Food Antigen-Specific T-Cells in Celiac Disease and Inflammatory Bowel Disease
Source: Int J Mol Sci. 2023 May 2;24(9):8153. doi: 10.3390/ijms24098153 (PMC10179603; doi:10.3390/ijms24098153)
Supplement: Supplementary file 1 [file ijms-24-08153-s001.zip]

Archive with 1 entries (1 files):
- ijms-2331596-supplementary.pdf
